# Supplementary material for: Morphometric Analysis of Neocortical and Infratentorial Structures: Genetic and Environmental Insights from a Twin Neuroanatomical Study
Source: Medicina (Kaunas). 2025 Feb 4;61(2):261. doi: 10.3390/medicina61020261 (PMC11857582; doi:10.3390/medicina61020261)
Supplement: Supplementary file 1 [file medicina-61-00261-s001.zip]

Archive with 1 entries (1 files):
- medicina-3431868-supplementary.pdf
